# Supplementary material for: RIG-I Deficiency Promotes Obesity-Induced Insulin Resistance
Source: Pharmaceuticals (Basel). 2021 Nov 17;14(11):1178. doi: 10.3390/ph14111178 (PMC8624253; doi:10.3390/ph14111178)
Supplement: Supplementary file 1 [file pharmaceuticals-14-01178-s001.zip]

Archive with 1 entries (1 files):
- pharmaceuticals-1398728-supplementary.pdf
